# Supplementary material for: Ex Vivo Drug Sensitivity Correlates with Clinical Response and Supports Personalized Therapy in Pediatric AML
Source: Cancers (Basel). 2022 Dec 18;14(24):6240. doi: 10.3390/cancers14246240 (PMC9777060; doi:10.3390/cancers14246240)
Supplement: Supplementary file 1 [file cancers-14-06240-s001.zip]

Archive with 1 entries (1 files):
- cancers-2039156-supplementary.pdf
